# Supplementary material for: Identifying Malaria Transmission Foci for Elimination Using Human Mobility Data
Source: PLoS Comput Biol. 2016 Apr 4;12(4):e1004846. doi: 10.1371/journal.pcbi.1004846 (PMC4820264; doi:10.1371/journal.pcbi.1004846)
Supplement: S1 Table — Element [i,j] refers to the proportion of time residents in constituency i spent in constituency j. Rows that sum to zero represent constituencies that had no cell towers within them. (CSV) [file pcbi.1004846.s002.csv]

	Kabe	Katima Muliro Rural	Katima Muliro Urban	Kongola	Linyandi	Sibinda	Arandis	Daures	Karibib	Omaruru	Swakopmund	Walvisbay Rural	Walvisbay Urban	Gibeon	Mariental Rural	Mariental Urban	Rehoboth East	Rehoboth Rural	Rehoboth West	Berseba	Karas	Keetmanshoop Rural	Keetmanshoop Urban	Luderitz	Oranjemund	Kahenge	Kapako	Mashare	Mpungu	Mukwe	Ndiyona	Rundu Rural East	Rundu Rural West	Rundu Urban	Katutura Central	Katutura East	Khomasdal North	Moses Garoeb	Soweto	Tobias Hainyeko	Wanaheda	Windhoek East	Windhoek Rural	Windhoek West	Epupa	Kamanjab	Khorixas	Opuwo	Outjo
Kabe	0.755348041496934	0.0523845129376169	0.0179981813783688	0.00203811241715661	0.0021488993412011	0.00216941636487649	3.08596799895849e-05	3.74742616297306e-05	3.14610380209961e-05	0.000166651606750479	6.13200646479586e-05	0.000208727790921345	8.68853338338521e-05	6.82137590901393e-05	1.9580596825595e-05	8.64859820130733e-05	0	3.05182062511233e-05	3.38308209560162e-05	5.24757740018631e-05	0.000705285412131555	4.16780476699556e-05	5.77572762134245e-05	3.26586408394979e-05	4.66102367579524e-05	0.000107134424027789	1.33784786566949e-06	8.86436227052999e-05	9.3633445296893e-05	0.000382029140802274	0.000159452340336797	2.56995253535851e-05	6.20622521062805e-05	0.000234844985970291	0	0	0	0	0	0	0	0	2.99872097306873e-05	0.00014551916535139	3.25252246283645e-06	7.49965753506702e-05	4.57485179654712e-05	7.97461494210377e-05	1.75872220650784e-05
Katima Muliro Rural	0.114677236699681	0.780597436346424	0.0343763870993766	0.00934281081552443	0.00728830526352917	0.0318931000266834	0.000164048421113846	0.00017005420832022	0.000270178876747862	0.00033990706753543	0.00017805442556735	0.000519022013420753	0.000358017022331157	0.000212325225206064	0.000262385654541191	0.00028637868101904	0	0.000117025670343877	5.08781968393556e-05	8.20116898391011e-05	0.00134537684879834	0.000270992650657665	0.000117089183743383	0.00017215260013523	0.000408195399728805	0.0116284196484034	0.0202634024434303	0.000554260935735138	0.00203087875473584	0.00140117411808261	0.000796132978537978	0.000755819994430852	0.00188144310698909	0.00326054211340199	0	0	0	0	0	0	0	0	0.000607155081990791	0.000452007497178082	0.000137927943808425	0.000300349130551399	0.000139021683988043	6.38484716816205e-05	0.000241949068231273
Katima Muliro Urban	0.110369427493585	0.0875751355083065	0.845410135011638	0.101155628191387	0.0951317442900918	0.105262340144377	0.000717730149385127	0.000613877921760185	0.000647036327166317	0.000918608935285595	0.000693001215935079	0.00268559667099436	0.000993373388087118	0.000516181321743411	0.00044678716320301	0.000691420634490543	0	0.000246176440109804	0.000456619177692754	0.000379871002852541	0.00236639503435749	0.00036231075825795	0.000552559248878085	0.000570266076460648	0.000932350830232782	0.00104183437826542	0.00034563151480433	0.00108160391239443	0.00104761220083816	0.00448633927945549	0.00130142518204883	0.00103195432802812	0.000906177132450084	0.00405363915232634	0	0	0	0	0	0	0	0	0.000881505854162323	0.00231354908405469	0.0003520319434081	0.000428343437456433	0.000809662138683574	0.000607058947247875	0.000732089416930128
Kongola	0.00215003299026559	0.00349585216906911	0.0157346249723322	0.747046859280444	0.0203816011015342	0.0414051532124678	0.000101849455529447	1.13941208509249e-05	1.45098865129082e-05	0.000138034588788558	5.58173420457608e-05	0.000176797875876615	7.43428445501445e-05	8.3210001616609e-06	4.68141418970112e-05	4.26100418777482e-05	0	2.04358620009269e-05	0.000103333140356929	2.70906694832418e-05	0.000529068592231287	2.76796211959015e-05	9.17071593146124e-05	2.82685837007452e-05	9.12096788419979e-05	0.000210058193912004	6.72325757593704e-05	0.000303929363657288	0.000587508426047866	0.00327837461597877	0.000434750450839751	0.00049258855289143	0.000286953618140695	0.0013104751623848	0	0	0	0	0	0	0	0	0.000286026226117493	0.000197982023893049	2.16607009128993e-05	3.21746930949107e-05	0.000121871782040168	0.000102273101514591	0.000120161612748571
Linyandi	0.00189246120944534	0.00288050305678617	0.0155053138659546	0.0305789935550896	0.809274313513227	0.0321555278427551	6.69126903170463e-05	3.52059421131986e-05	5.34225762831877e-05	0.000211072239486474	9.64044372081191e-05	0.000372395986289674	0.00011172639186103	3.37800309910641e-05	8.27461197230029e-05	0.000159836696256592	0	0.00017829274986578	9.14150802849851e-06	2.70555382752427e-05	0.00102192437789557	0.000109408383965914	0.000140897951838648	5.09136408975627e-05	6.9561143155845e-05	8.83984781318199e-05	4.81050523403069e-05	0.000432244946833269	0.000107197920942768	0.00160281097254674	0.000411661849974945	5.10712869148398e-05	2.48373330175526e-05	0.000559255421356227	0	0	0	0	0	0	0	0	0.000158191180164947	0.000220033766520311	0.000279979269569228	9.19681679707084e-05	3.78016405498566e-05	9.66701700609801e-05	2.29830809224249e-05
Sibinda	0.00200329987573721	0.0080095642240272	0.0129980519946241	0.0221804883548647	0.0333795544232646	0.765622762040874	0.000113364327850913	4.31944736936031e-06	9.55449203673556e-06	1.00366408459562e-05	5.58797210294235e-05	0.000289267652349882	5.16224066740719e-05	1.00001466690169e-05	8.03868431215533e-06	8.90923428643857e-06	0	2.69126274778618e-06	2.36455910043447e-05	1.44237360983389e-05	0.000906990575428801	7.51015261520928e-06	3.45136675487032e-05	0.000107236419007102	5.58180489163096e-05	7.25298857753157e-05	5.48122363401194e-05	5.27626974722882e-05	0.000109502878805696	0.000580888408410284	2.9082915651561e-05	0.000316119343868214	0.000295069630454874	0.000219800990053854	0	0	0	0	0	0	0	0	4.77900754810086e-05	0.00012119165335609	1.00660721274831e-05	6.71834564074174e-06	0.000112281202184045	6.69181434978935e-05	6.05130633876785e-06
Arandis	6.25642644894141e-06	5.53639633811122e-05	0.000344062315254965	0.000294231718133404	0.000207977146169111	0.000178833431410955	0.786550796884721	0.0134177642659629	0.00670309295835611	0.00301430305897833	0.0390227945685065	0.00969715228322021	0.0136154194833312	0.00138680844638448	0.00213122957013417	0.0013788747801157	0	0.000914168376408768	0.00142195178044641	0.00619339566004173	0.00102387100089939	0.00118616318545089	0.00126533359614822	0.00119843762774013	0.00247277145827492	0.000224092562426378	7.0354680468067e-05	0.000428619594940557	0.000186653162314603	0.000177775662350791	0.000141377898636813	0.000196572630588509	0.00012609207907836	0.000331156120862467	0	0	0	0	0	0	0	0	0.00156574053042663	0.00193514443078962	6.62803976387174e-05	0.00226227931085061	0.00408670493455792	0.000368871622926792	0.00348124279969461
Daures	7.42506066801223e-06	4.7295041116565e-05	4.20795646176953e-05	1.0072840354026e-05	3.18909395316888e-05	9.49324934375561e-06	0.0126926174789835	0.769885751608719	0.0088856699968697	0.0135194108151055	0.0035689684575134	0.000175547697734364	0.00149473275871712	0.000248758104262582	0.000112054661129426	0.00014900060679205	0	0.000136540740953014	6.92112576637946e-05	0.00036668826171617	6.90371422734655e-05	6.00659271547625e-05	0.000146156764171743	4.06249597392558e-05	0.000207093722868876	8.55619333824274e-05	1.10141251347511e-05	4.02238491031652e-07	4.03065426627961e-05	6.58247351915337e-05	0.000180035035370422	1.97881447527757e-05	1.49379578934233e-05	6.61968142847592e-05	0	0	0	0	0	0	0	0	0.000409518259204463	0.000545149881731288	0.000132903718436257	0.00138110480161984	0.0144642514463394	0.00049843549130716	0.00131357628926532
Karibib	5.83381591439512e-05	0.000631675085549453	0.0003759481861407	0.000143422601770595	4.01617347435956e-05	0.000225259117005445	0.0114267611143672	0.0433242913658648	0.831849446355366	0.0230315920440516	0.0082082102793527	0.00522074970749678	0.00466865483621886	0.00107225945948555	0.000804326847003466	0.000761744798960079	0	0.00106306369537591	0.00148094590511964	0.00112523746091083	0.000871350891563118	0.000386557566903765	0.00083408007901164	0.00041469819736952	0.000985319224034176	0.000833663485580978	0.00193322670529105	0.000329205983112972	0.0010932653349724	0.000487997468016145	0.00093207328788104	0.0007549492015948	0.000762933124826154	0.000979625410359167	0	0	0	0	0	0	0	0	0.00738307730364695	0.00207004472146617	0.000126774723192699	0.00123446370194192	0.00386320307619884	0.000561089777811023	0.00180573555925133
Omaruru	8.57848961532627e-05	0.000138241760517291	0.000333172877840867	0.000449754634418297	0.000253227239739386	7.3534846700024e-05	0.00219760122525128	0.038096258985609	0.0116877088674343	0.826226215955913	0.00253312671430387	0.00144989200233661	0.00168189077968975	0.000513490016775531	0.000152338904055015	0.000457682206856609	0	0.00110709235696415	0.000523452616483808	0.000353426678049883	0.000246843726470801	0.000139945767196042	0.000225273580964636	0.000206406040594719	0.000237237410547963	0.000383010671481106	0.000103933659027545	0.000255417977007343	0.000331122115198387	0.000560519538788347	0.000752645156513026	0.000879477986551597	0.00153384738338956	0.000269737219901997	0	0	0	0	0	0	0	0	0.000799007438848595	0.000852354883600204	3.87989398870767e-05	0.00161276014880559	0.00699619341376138	0.00032330192954258	0.002646364502145
Swakopmund	0.000345638500005617	0.000412568830152123	0.0012871603049157	0.000317820336502802	0.000303407778890433	0.000458819366744757	0.0535265624071724	0.0163137013797051	0.0150296030218492	0.0108023540514805	0.808931193612276	0.0301902314245516	0.0161776662879212	0.00485194557153738	0.0021710698845255	0.00244037970697955	0	0.00232178044546664	0.00479296234720061	0.0211757680113824	0.00227691080198284	0.00117264178915527	0.00325797005876104	0.00247187359320616	0.003357915275469	0.000676608816020119	0.00143563960087887	0.000471627347788452	0.000396686283429521	0.000909632570253646	0.00124630080749247	0.000810129153648248	0.00160287500131109	0.00136021109625914	0	0	0	0	0	0	0	0	0.0041987017900054	0.00529128969037027	0.00156620311029698	0.00420750026929978	0.0109913162546817	0.00121281046520518	0.00454629061174417
Walvisbay Rural	1.09628605558873e-06	8.35058166523517e-06	8.43417142518543e-05	0.000136888684052185	1.61060518337756e-05	1.55812331866668e-05	0.0021307117294422	0.000505688455233183	0.000569307805925238	0.000485580673423988	0.00449189462163413	0.598909592012506	0.00972038614838953	0.000616776791258174	0.000238356994943288	0.000218322594438257	0	0.000196264290734408	0.000337744960752607	0.000381351878030615	0.000123898680274765	0.000108762242529115	0.000601666890442476	0.00036505566570651	0.000148916121324653	8.82597008858336e-06	2.19914111508499e-05	3.65204090824114e-06	1.37370922722555e-05	6.13322007480017e-05	2.81779399223849e-06	0.000151639768352812	1.49100227272635e-06	0.00022901605614571	0	0	0	0	0	0	0	0	0.00139406223048482	0.000529420985377373	3.0469781937618e-05	0.000173331866131075	9.83970747363815e-05	1.36909676274277e-05	0.000379928649025312
Walvisbay Urban	0.000161846400173397	0.000935861727642983	0.00240234491860197	0.000628471589205272	0.000889626006696964	0.000483002947595261	0.0175387328601404	0.0141146351259326	0.0111598931350898	0.00828270507734537	0.0196711788546599	0.153764274622204	0.840640296413846	0.00347466961266061	0.00222552331072847	0.00205604486691584	0	0.00338848553258538	0.0044739628609144	0.0025214987557681	0.00285114931926696	0.000701193523359051	0.00346226858972448	0.00804149578273388	0.00351529464508979	0.0014756038633604	0.00152121897837151	0.00140005790387804	0.000566795494698258	0.00108735991802221	0.0014453365606455	0.00115797863149255	0.00377279905075296	0.00201932185913553	0	0	0	0	0	0	0	0	0.00263322658920943	0.00458317312278003	0.000319320800546404	0.00208092439507158	0.0053376446713741	0.00115060610039417	0.00333699208249975
Gibeon	2.82313428285755e-06	0.000158083498565567	0.000129965674777287	3.72477771219439e-05	0.000146613688149668	4.31380932304905e-06	0.000843783676353004	0.000152931168596378	0.000498195335551429	0.00031545171732521	0.000763865219427326	0.00115039872971549	0.00042543695482178	0.792846046484636	0.0133921970264127	0.0179102105453854	0	0.00863781706992765	0.00192512533054661	0.0219786779854647	0.00186587522014662	0.0030800055372036	0.00437123611364612	0.000943847394672228	0.00112837625075659	0.000264493384782113	0.000287071577856542	2.3615360146731e-05	0.000129952460679002	0.000231694957122616	7.92217670994281e-06	0.000121180612332103	0.000301573491020777	0.000100661701140346	0	0	0	0	0	0	0	0	0.00351601470435008	0.00106461797521478	6.87767915814444e-05	0.00028999857191758	0.000456888461320027	9.00972718452927e-05	0.000299587094328812
Mariental Rural	4.47738086729864e-05	0.000210483705525649	0.000182105353653547	0.00026320751093576	5.57168175208018e-05	4.78417657098461e-05	0.000629419948625787	0.000324973711352117	0.000347750652418035	0.000459192882281989	0.000565422223822849	0.000581849955457697	0.000477404139894396	0.0203083792052529	0.778366667298731	0.0230714837727251	0	0.0066172311071403	0.00195835131204029	0.00231779295687687	0.00113954417534996	0.0100163648028142	0.0023014044389994	0.00044036487155688	0.000516954627516576	0.000702710364998323	0.000366531779465221	0.00220161936979378	0.000800773718611935	0.000325544129238053	0.000277315423796552	0.000414344720008921	0.000386209193054537	0.000245356571763452	0	0	0	0	0	0	0	0	0.0101078814172878	0.000977111393456391	0.000104556098348612	0.000130992076709128	0.000192052772292461	0.000142954836410279	0.000277540318349272
Mariental Urban	8.45820302907955e-05	0.000228072284052316	0.000242753683419219	0.000470851658778369	0.000218085028369609	5.02919491146965e-05	0.000699995643988722	0.000200347401087448	0.000619140924329251	0.000611809461785941	0.000711765972092619	0.00192236418817532	0.000616652483694519	0.0385606537344351	0.0282188494521312	0.838059999437696	0	0.0169660691681933	0.00356837466235562	0.00733266313450988	0.00352807644341555	0.00412865947851377	0.00635849291788676	0.00170974583489969	0.00199170089852658	0.000564078528739129	0.000534656140006878	0.000832843188821629	0.000183711263380255	0.000206164368838176	0.000197705391650705	0.00142492347833951	0.00099712822357038	0.000292478087493045	0	0	0	0	0	0	0	0	0.00372334660422431	0.00141589169062368	4.96452673064295e-05	0.000159462351148841	0.000510368009404727	0.000109218711719262	0.000332417886949116
Rehoboth East	0	0	0	0	0	0	0	0	0	0	0	0	0	0	0	0	0	0	0	0	0	0	0	0	0	0	0	0	0	0	0	0	0	0	0	0	0	0	0	0	0	0	0	0	0	0	0	0	0
Rehoboth Rural	4.86952727296341e-06	6.10755807790041e-06	7.49144392339909e-05	1.36525986596606e-05	3.21756544459445e-05	2.23264513037724e-06	0.000400614882196197	0.000261843448341711	0.0003616832886249	0.000439589747563908	0.000568433600351397	0.0005169459227852	0.000505424171672116	0.00726647118096969	0.00370161491108098	0.0077529774720193	0	0.807587034717988	0.0159672889995183	0.000875754741977332	0.00129199510508373	0.000947529807439771	0.00137727148757299	0.000583537356319233	0.000816094204482051	0.000251043601015646	8.15248613408713e-05	7.82492301901237e-05	0.000152204510037701	0.000143047127319134	0.000173851439591364	0.000233279900202587	2.01001942723993e-05	0.00012351324030578	0	0	0	0	0	0	0	0	0.00512640743480909	0.00124983894840182	2.31941419362284e-05	0.000199144472683077	0.000206265483902235	3.39984517163825e-05	0.000153361163377856
Rehoboth West	8.08292717963807e-05	2.42654503853376e-05	0.000339116581486059	0.000281214739718063	9.9314244047983e-05	3.59621404131884e-05	0.00151228565309794	0.00026371830197175	0.00160895968393915	0.000862135657381335	0.00176594490379216	0.00101336897758503	0.00152303443804342	0.0050197964769226	0.00273149779782004	0.00586350857105175	0	0.0476562076598623	0.822079207206962	0.00183315805765663	0.00176763915086038	0.00178850504423012	0.00269094759000076	0.0015455793530054	0.00336964536635382	9.92877639186849e-05	8.38031800098244e-05	0.00023773393962191	3.52356758145753e-05	0.000184401154749159	0.00021865178493795	1.31760737609761e-05	0.000299215519697355	0.00067918685869029	0	0	0	0	0	0	0	0	0.0137307561599497	0.00469225320947725	3.18116190952856e-05	0.000241744450598571	0.00041775903397632	0.000172611812636478	0.000224478641421934
Berseba	4.36167495504231e-05	7.95874686447081e-05	0.000178877950760911	8.43176051702402e-05	4.57099811704928e-06	3.24696460126675e-05	0.00350035530333493	0.0006635481527872	0.000513915088528796	0.000209841373290448	0.0108610090236059	0.000885552201622442	0.000578253095839789	0.0227767386343878	0.00157078058991319	0.0040309234190224	0	0.000901638362440407	0.000877554545414707	0.792284886177492	0.00351602175895703	0.0160553025284757	0.0216488006871402	0.00511668561272667	0.00444015739593127	0.000260624402612914	0.000129621887369508	9.49506073225367e-05	9.1132046360109e-05	0.000122527787467961	8.56044430961393e-05	0.000165527637641524	0.000370593744096927	8.70390885013331e-05	0	0	0	0	0	0	0	0	0.000513639646247024	0.000836091592210609	0.000315502378173575	0.000228129221030843	0.000172493970352329	5.89152761082908e-05	0.000254757898230192
Karas	0.00349087939081366	0.00215903509213162	0.00251393794182159	0.00287172304909015	0.00458159004829894	0.0052621617084041	0.00162263390011944	0.000147669330400337	0.000786697232568647	0.0010051017417574	0.00201253585132286	0.00217835484072908	0.00184985306202692	0.00356757380805395	0.00311173382690829	0.00479029893324795	0	0.00109595376714642	0.00282833015213708	0.00763188747495223	0.830853729785906	0.0249045557393532	0.0176512375679592	0.00390807452881916	0.00635066918268142	0.00416659555363296	0.00592219031453813	0.00958080921881338	0.00112026338153157	0.0130645893721427	0.00713567030449107	0.00899589519797343	0.011384502930961	0.00251348716802472	0	0	0	0	0	0	0	0	0.00157474327578573	0.00247010444397589	0.000159570129240989	0.000645079377701777	0.000665937918900492	0.000512491866038634	0.00105892987795104
Keetmanshoop Rural	2.48763516095586e-05	8.9630078254451e-06	0.0001105506961701	2.39360664009911e-05	2.26603859648822e-05	7.14269622900382e-06	0.000208857597819463	1.18459874076347e-05	9.57254044196783e-05	6.80445092708301e-05	0.000188623855903847	5.84605269728951e-05	0.000109926032903796	0.00143068274796509	0.0025411866648552	0.000907040809551881	0	0.000546998389285827	0.000421926520935495	0.010188139772482	0.00493654005639072	0.815288450018824	0.0178997336416873	0.000901546217192579	0.00107060262670528	0.000458630164639099	4.23913198296176e-06	8.41320618683015e-06	0.000103285735665248	0.000129414104362449	5.04874947704777e-05	1.43758258185654e-06	1.34596056932623e-05	6.86471078684927e-05	0	0	0	0	0	0	0	0	0.000682804608725887	0.000249636924233635	8.68763346059292e-05	0.000279434079755323	0.000125370781727157	1.72562228532561e-05	6.94095707250287e-05
Keetmanshoop Urban	2.59170219160476e-05	0.000151803143657851	0.000332037354044796	0.00027775186780921	0.000312794344428447	3.03089848796492e-05	0.00113195376214533	0.000137863807173681	0.0010299612733538	0.000689170941269777	0.00125669752726337	0.00475214756940546	0.00106844545095099	0.00935243953028732	0.00353021474876642	0.00765874866456701	0	0.00214374843513855	0.00246690527548781	0.0648521214616456	0.0186710048547495	0.0738983980457706	0.819182231219139	0.00997337738220736	0.0116368588927377	0.000310369302671906	0.000641658462098225	0.000129937692752629	0.000451549432986477	0.000555304361125805	0.000203066936876071	0.000121323620914317	0.00102717311410878	0.000614022441386103	0	0	0	0	0	0	0	0	0.00233880457250237	0.0020075362814338	4.2078573894954e-05	0.00020844710888503	0.000514555093516112	0.000151244065825029	0.000373772357601607
Luderitz	5.76407718965997e-05	7.20389808427274e-05	0.000239117594312695	7.12910905443281e-06	7.9988532965051e-05	0.000147714296801397	0.000652941659021786	0.000128930966646145	0.000444396167511825	0.000183971659312122	0.000826367231021851	0.000383891760579779	0.00368108657408746	0.00173765757007606	0.000444524175880752	0.00181896561205091	0	0.000479674003879561	0.000934970708302759	0.00933558483204176	0.00278379858891156	0.0025259839015238	0.00730215464766765	0.869409822022425	0.0118741266836152	0.000111484768989068	0.000192410845860393	0.000403185511913546	0.000298963920194199	0.000216566932669126	0.000133008858592588	0.000221363499766509	0.000357101405645845	0.000258510266343439	0	0	0	0	0	0	0	0	0.000344864305041968	0.000888056555325757	8.33803239905164e-05	9.34834536928538e-05	0.000130769562907049	0.000141538956967972	8.28827886174647e-05
Oranjemund	0.000150627535245584	0.000183969209384413	0.00040437473418154	8.52138373759347e-05	0.000137868200441451	2.1182955739673e-05	0.00127874994967631	0.00022457151600875	0.00048799728980669	0.00026764404947252	0.000813844741733986	0.000369913756168451	0.000622841500561479	0.00101359154569134	0.000664270007169123	0.00165528929823664	0	0.000521395719344388	0.00190714183413719	0.00610444776813724	0.00440344922782172	0.00300097212702502	0.0108150758207521	0.0060738804460938	0.772620954196776	0.00128909371158646	0.000558957004862025	0.000568511031118846	0.000401389162639	0.000254312418846336	0.000317913755192333	0.000791529448754793	0.000232539749154527	0.000503974153106713	0	0	0	0	0	0	0	0	0.00032074669897694	0.00181682362360818	1.72641688064138e-06	5.33491585183569e-05	0.000429876015651778	0.000164961042022874	0.00010878686781173
Kahenge	4.68971891787827e-05	0.00765968893052237	0.000515441605990948	0.000645345407376951	7.37971389871559e-05	0.000107275410183714	0.000191253053421746	0.000127496316202707	0.000609884102016836	0.00038743924791434	0.000162074575198045	0.000239713360620299	0.000189279619853732	0.000431186384023075	0.000739004954098508	0.000770073438706306	0	0.000658455268150817	3.99718374313283e-05	0.000228093868325608	0.0021032344664093	0.000858830294046076	0.000223530740292995	8.25557087632348e-05	0.000962687664766912	0.805177040419135	0.0350253222387625	0.00178680330435283	0.0324901505352873	0.00145695865655023	0.00190226098341565	0.00245872141392703	0.00516311414322938	0.0111701044190541	0	0	0	0	0	0	0	0	0.00107659853485889	0.000367300204028282	7.1446884025012e-06	0.00119097739202536	0.000447165115843504	7.14939837810666e-05	0.000675471598122901
Kapako	1.4776583973289e-05	0.0129530700765118	0.000266001669036833	0.000475520716983966	0.00029130485382601	8.92034831315903e-05	6.00336070687553e-05	5.23450543568958e-05	0.000693855823067176	0.000356890809021286	8.57669491492703e-05	0.000327484380823214	0.000183711292298787	0.000370137269441944	0.000168001255216501	0.000333027077931806	0	0.000326551873981939	5.11294006514861e-05	0.000120503622276623	0.00140105129026049	3.57238228108282e-05	0.000265201236037225	8.19971769573107e-05	0.00064078565792856	0.0259286484285189	0.734850120827885	0.00205292208628872	0.00265717402439438	0.00112070007112988	0.00125265811535983	0.00554618419999262	0.0357026534073502	0.0164303657278935	0	0	0	0	0	0	0	0	0.000596084203623354	0.000260453761891075	2.23862966358812e-05	0.0014004874071568	0.000226197057348947	1.70639733398833e-05	0.000444245073349682
Mashare	0.000124421512562073	0.000161344564698708	0.000248101536946566	0.000445326280167103	6.92016416746037e-05	2.33739513659901e-05	4.8902558975136e-05	4.92030830710738e-05	0.000143386469990687	0.000294925557129548	9.03896995864611e-05	0.00020043961556593	0.000110966462449921	7.96914142300982e-05	0.000356314999126239	0.000462548300649909	0	0.000175898473991848	4.16291737036424e-05	1.62729924714311e-05	0.00117080079292283	5.78547212843916e-05	0.000100321872256581	8.89129021425837e-05	0.000236802194260163	0.000960229584400984	0.00129866573976129	0.740082725821124	0.000869742747572676	0.00175245603573733	0.0190049031182743	0.0614039802659707	0.00223556228294803	0.00471793921065657	0	0	0	0	0	0	0	0	0.000240185183511225	0.000160010354050957	5.23878215563203e-05	0.000182079398524771	5.92238168409303e-05	4.77764983023499e-06	9.38411101872948e-05
Mpungu	5.61771258558708e-06	0.00106119712813456	0.000311612827781203	0.00135186995095938	6.66076239687897e-05	8.7831265332405e-06	8.63330763889713e-05	3.74983037161097e-05	0.000319662842111073	9.99231707330716e-05	0.00012691113423421	0.000264268261891141	0.000154104025207549	0.000135623834980817	0.000521227864035296	6.42580455641286e-05	0	0.000196004058103068	3.58727339699199e-05	8.29677706303781e-05	0.000346847897317869	0.0001426326726418	0.000200114210719408	0.000108396001029177	0.000511733462628924	0.0321274943124335	0.00452178153422688	0.00160165901395738	0.85165102352152	0.00157511882915927	0.00225017821053645	0.00154574546545582	0.00292944042473934	0.0099968162354349	0	0	0	0	0	0	0	0	0.000292326269602692	0.000242190535360527	1.4274967477899e-05	0.000557909177798251	8.3079807101603e-05	2.75879339215387e-05	0.000425024562494186
Mukwe	0.000159413493748313	0.00168199511306098	0.00270342057643214	0.0100800111058111	0.00382054998798219	0.000921606920632828	0.000330795026589759	0.000305170912329664	0.000471216684701757	0.000347587847062666	0.000263538397345003	0.00160383455363375	0.000373207581495485	0.00042035295421705	0.000425823584557556	0.000287570929640139	0	0.000168570883599466	0.000151109769385272	6.11862672445534e-05	0.00749804533594625	0.00024515341864611	0.000423296162001582	9.78434541941456e-05	0.000219507163378929	0.00145029115062009	0.0014421145169399	0.00519944686077931	0.00217424719652977	0.870018249405054	0.0339465453904576	0.00348465057774737	0.00154890263524534	0.00858890500440614	0	0	0	0	0	0	0	0	0.000762419601833236	0.000406907681142163	0.000155680715664967	0.000289204866132992	7.3362978956187e-05	0.000110612605465893	0.000402065600598195
Ndiyona	0.00011029474631912	0.000387385636729023	0.000583511161152816	0.000754676339832046	0.000260676348129432	7.56077057116224e-05	0.000126406072077894	1.29250095052925e-05	0.000252125188603459	0.000868296963530633	0.00017433055933182	0.000122876276961613	0.000251037089208745	6.6575450783822e-05	0.000309906166319164	0.000467814586142098	0	0.000167213032059621	5.52776010383334e-05	5.30719781773803e-05	0.00322815219953785	1.46344036450686e-05	0.000191736936510489	0.000126914050602456	0.000266732518388228	0.00133584902161052	0.0013616031160861	0.0585048205365195	0.00115383327441458	0.0249081296944643	0.846275125880734	0.00831287285318303	0.00203608198301803	0.00796330283872428	0	0	0	0	0	0	0	0	0.000962030621421307	0.000252714811209743	1.22834648474368e-05	0.000388537319485371	0.000144444392809358	1.4356601969139e-05	0.000425071359690598
Rundu Rural East	4.11865534035251e-05	0.000465703594312385	0.000192078034124253	0.000309759279625171	3.63062940910152e-05	3.22622710363859e-05	5.64644422582961e-05	9.57455341508448e-05	0.00033126449376634	0.000260889954994857	0.000111254029422155	2.34884342996256e-05	0.000124747147699338	0.00012650881952768	0.000147356487059833	0.000486471704928894	0	0.000100613998612381	3.69042123611031e-05	0.000106213768001802	0.00135442675606291	5.97017160104749e-06	7.44104930292567e-05	0.000157013321012463	0.000333026266152936	0.00171382725847336	0.00338679908422263	0.0659816609503396	0.00117417801278495	0.00204519662498428	0.00436229868480462	0.720487876348462	0.00614140004822732	0.0130823055207264	0	0	0	0	0	0	0	0	0.000372596950786988	0.000157500389105538	3.16636381101981e-05	0.000444700175860061	0.000259476582244408	1.28701222123621e-05	0.000414617882859139
Rundu Rural West	6.20279772895279e-06	0.000737530785426336	0.000151804896056387	0.000185290799913852	0.000143969995954385	2.77747410963042e-05	1.99216762821103e-05	7.44493711195797e-06	0.000130489536970042	0.000185376222210502	2.85190912418359e-05	0.000100557956594239	6.30322066103808e-05	0.000115722799753512	6.82893061855311e-05	0.000135851477999538	0	0.000163686928910532	1.98005130293098e-05	0.000117330744712014	0.000969304793389572	1.22156519750765e-05	7.41485517724386e-05	2.74423392692941e-05	9.53694393014901e-05	0.00184998765113148	0.0244276421575782	0.00127576086111692	0.000561382352136975	0.000532980250743684	0.000291025028079965	0.00525726173288585	0.729190672334037	0.0103855481914248	0	0	0	0	0	0	0	0	0.000130931579807015	9.82712355165923e-05	1.94151129150478e-05	0.000277562960235172	8.02472988830311e-05	8.18747985990124e-05	0.000372131324647131
Rundu Urban	0.000997801764339825	0.0150290002637228	0.00607382392993133	0.0194562467598323	0.00376342433099171	0.00136099692993945	0.000845538576707839	0.000397101680797252	0.00288601175008987	0.00189667046593375	0.00105887374579858	0.00479182001065776	0.00143368273065458	0.00122751892398826	0.00098920185936437	0.00149743532603323	0	0.00103788800614958	0.000473868158902714	0.000468263646127625	0.0048446673079179	0.000564921798737797	0.00125462174521308	0.00110767476278908	0.00373353442154788	0.059039647253903	0.11711189341565	0.0670293240880627	0.0475464562425884	0.0359063976586764	0.0477565204314637	0.137812785039988	0.121638642105331	0.842621456080095	0	0	0	0	0	0	0	0	0.00177171751547593	0.00263849955488527	0.000547285708833667	0.00288218846816231	0.000977978550340579	0.000536092294394921	0.00287409992538617
Katutura Central	0	0	0	0	0	0	0	0	0	0	0	0	0	0	0	0	0	0	0	0	0	0	0	0	0	0	0	0	0	0	0	0	0	0	0	0	0	0	0	0	0	0	0	0	0	0	0	0	0
Katutura East	0	0	0	0	0	0	0	0	0	0	0	0	0	0	0	0	0	0	0	0	0	0	0	0	0	0	0	0	0	0	0	0	0	0	0	0	0	0	0	0	0	0	0	0	0	0	0	0	0
Khomasdal North	0	0	0	0	0	0	0	0	0	0	0	0	0	0	0	0	0	0	0	0	0	0	0	0	0	0	0	0	0	0	0	0	0	0	0	0	0	0	0	0	0	0	0	0	0	0	0	0	0
Moses Garoeb	0	0	0	0	0	0	0	0	0	0	0	0	0	0	0	0	0	0	0	0	0	0	0	0	0	0	0	0	0	0	0	0	0	0	0	0	0	0	0	0	0	0	0	0	0	0	0	0	0
Soweto	0	0	0	0	0	0	0	0	0	0	0	0	0	0	0	0	0	0	0	0	0	0	0	0	0	0	0	0	0	0	0	0	0	0	0	0	0	0	0	0	0	0	0	0	0	0	0	0	0
Tobias Hainyeko	0	0	0	0	0	0	0	0	0	0	0	0	0	0	0	0	0	0	0	0	0	0	0	0	0	0	0	0	0	0	0	0	0	0	0	0	0	0	0	0	0	0	0	0	0	0	0	0	0
Wanaheda	0	0	0	0	0	0	0	0	0	0	0	0	0	0	0	0	0	0	0	0	0	0	0	0	0	0	0	0	0	0	0	0	0	0	0	0	0	0	0	0	0	0	0	0	0	0	0	0	0
Windhoek East	0	0	0	0	0	0	0	0	0	0	0	0	0	0	0	0	0	0	0	0	0	0	0	0	0	0	0	0	0	0	0	0	0	0	0	0	0	0	0	0	0	0	0	0	0	0	0	0	0
Windhoek Rural	0.000160198627934678	0.000836316720933792	0.000693212938075163	0.00110484138597841	0.000323456441664908	0.000271872934862371	0.00260246148218787	0.0015720447651638	0.0105726862089134	0.00357143390356161	0.00280859897696726	0.01030724927855	0.00168583959457601	0.0101147405237781	0.0165335167322713	0.00595150951394282	0	0.0147066486901192	0.0183010362857876	0.0016681720167676	0.00168037277735925	0.00256957018191099	0.00249482058634413	0.00110963194777236	0.00182600633970451	0.00133896084088914	0.000455852014589731	0.00134259607606123	0.0010523540365903	0.000854876741248536	0.00084472086125901	0.00145411788511087	0.000936674822019696	0.00107283261712348	0	0	0	0	0	0	0	0	0.757774560546129	0.0123711131459443	0.000536498921823427	0.00181101157381286	0.0016572585222689	0.000589771267540489	0.00219969076084551
Windhoek West	0.00410377799029686	0.00882507849892968	0.01572822503009	0.00950232104903145	0.00741565137704707	0.00567847255103361	0.0244359709600635	0.0272421145569721	0.0322563190213577	0.0250230522309879	0.0226962158532691	0.0353151796572131	0.0184683837915612	0.0442635621194318	0.0262064686912984	0.0327103628081779	0	0.0507628729683243	0.0931942279835568	0.0252053325604281	0.0246307353574767	0.0152691460509936	0.0343493972963935	0.0212994820795331	0.093125824237652	0.0106183852420781	0.0118235610783052	0.0142843335139194	0.00721521126661266	0.00877052980896373	0.00741717643631471	0.0107547428898525	0.0163163568995944	0.0165951642539234	0	0	0	0	0	0	0	0	0.105847516936287	0.866928584458429	0.00857248246180854	0.0125963159803883	0.0210563380303146	0.0140862437951632	0.0170715520291201
Epupa	0	0.000103991138191623	4.57004490909786e-05	3.82274816479698e-05	4.08144893616415e-06	1.69864120764417e-05	7.34270937108758e-05	2.21171264223439e-05	5.57535596632237e-05	8.26207925779506e-05	4.96248306837741e-05	5.09897639397361e-05	2.71329784218017e-05	4.33818377120227e-05	8.59133857037203e-05	4.49451700205085e-06	0	8.36242212077274e-06	5.09518398877111e-06	7.3528851838159e-05	6.14311058402373e-05	1.0462420484964e-05	1.92060076089984e-05	1.62341249286077e-06	1.52550516289621e-05	3.00164102946382e-07	2.83788135252991e-09	2.1221290588079e-05	3.30182334409337e-06	8.78537450185828e-05	1.56971808060008e-07	6.00032681009429e-05	1.10336234141848e-05	2.67264466858805e-05	0	0	0	0	0	0	0	0	5.07768816610537e-05	6.5477343449788e-05	0.788709174006668	0.000387051483377578	0.000226844506343549	0.0193225272878715	0.000291525546148572
Kamanjab	2.2065990244567e-06	4.14874864484102e-05	6.35102973672085e-05	7.65514758618171e-05	2.40331808407364e-05	1.08345557854645e-06	0.00141220162203159	0.00207644087694932	0.00071113747047919	0.00129687664207739	0.000843998607642046	0.000603513840614701	0.000273789177798439	0.000322030467147369	0.000271090411479704	3.68559010980504e-05	0	6.46261074091431e-05	0.000278143587749531	7.81977831632625e-05	0.000143634907439544	8.95108975027914e-05	5.5821624468692e-05	7.7638787655109e-06	5.54828290240005e-05	0.000758266356326689	0.000934026758984141	0.000716311836823145	0.000156662256783976	0.000109700274054047	0.000180038840402226	0.000809361989778654	0.000982835814669654	0.000282064694155614	0	0	0	0	0	0	0	0	0.000415054547107769	0.000386521055054937	0.00113317529822812	0.779751095569319	0.0195571038696945	0.00417812879348328	0.0264332939782403
Khorixas	6.78111146861128e-05	0.000164305741013467	9.14349781357019e-05	2.39028789884867e-05	8.80134719587436e-05	6.49241459390652e-05	0.00448907756219126	0.0286371162763747	0.00244957993071154	0.00608037465033181	0.00293597937097758	0.000418735579298788	0.00104349689371984	0.000919987419502534	0.000321259523196113	0.000246484091130037	0	0.000340802074336967	0.000242851221477665	0.000325509219662936	0.000171788584413674	0.000231999910229786	0.000232222253025532	4.29002439499005e-05	0.000298958839389326	0.000642761406907858	0.000275868140763139	4.79829603533577e-05	0.000128487712623141	4.55890252290416e-05	8.64830850756444e-05	0.000569801924638556	0.000224412680342108	0.00018811476715681	0	0	0	0	0	0	0	0	0.000721343248805177	0.000721431376712195	0.00102811101517262	0.0364258447044403	0.82782480740095	0.00249704859600977	0.0128063101378522
Opuwo	8.08988932587502e-06	9.40663905063633e-05	0.000188024469645977	0.00051814335761255	6.13758417245348e-05	3.93600114531612e-05	0.000576972646215645	0.00125570584232077	0.000750823042740046	0.00113297979637585	0.000396828506426084	0.00138518237607762	0.000429268072005674	0.000481595799315663	9.91088342655541e-05	0.000282088812909624	0	0.000118513987286177	0.000228794665995389	0.000270675603692439	0.000268455793239133	4.75858934280687e-05	0.000369744403995105	0.000126099873703668	0.000402464949267971	6.83279033485776e-05	0.000106055492449526	0.000310339788130692	0.000130195550244629	0.000110754656674963	0.000214317470003062	0.000101378584697315	0.000698434937539665	0.000364207159656533	0	0	0	0	0	0	0	0	0.000470784272310279	0.000760020775139905	0.131821268532938	0.0077197523654978	0.0048644632347905	0.851495445188636	0.00389294725868971
Outjo	5.76033427516465e-07	0.000129785333675179	0.000214971534646022	8.7610154111981e-05	2.07797797381662e-05	5.83752480999067e-06	0.00176013111610594	0.00257163123987173	0.00128435576962515	0.00270013236554321	0.00104787252550384	0.000298458734089652	0.000424939253861822	0.000566117503815274	0.000447497988355404	0.000151152280925731	0	0.000249837317842011	0.000129302077948592	0.00031731933153238	0.000217976771536262	0.000262225514086438	0.000115810853659608	5.54856864343439e-05	0.000204716896583826	0.000940141821790566	0.00135862716153217	0.000245573681425829	0.000271540978669129	0.000309083502439758	0.000462543186420112	0.000757898393132825	0.00201034730865295	0.000543248261840371	0	0	0	0	0	0	0	0	0.000674888631810363	0.000555231040009768	0.00102057577860438	0.052460676580069	0.014257122380669	0.00310908567173631	0.817812474748911
Sesfontein	0	6.66945905065344e-06	0.000106770050243908	5.47481901632031e-05	9.346680987079e-05	6.38410969965727e-07	0.000986369477485335	0.00139181343639886	0.00084200767777696	0.000762383037301994	0.000843958190553014	0.000331660737698439	0.000936284650895336	0.000693481082925585	0.000146867338201702	0.000155419146964202	0	0.000164063333812827	6.48911069038752e-05	0.000263912081121871	9.79956718796491e-05	8.93223179409579e-05	5.87333086333989e-05	2.96358748382515e-05	6.99913280632703e-05	1.71432804668108e-05	8.7313052550203e-05	0	4.82594974825548e-05	0.000196517102544772	1.36011481085604e-05	8.05326089323272e-07	1.0271631690611e-06	6.60047383686048e-05	0	0	0	0	0	0	0	0	0.000445667439380054	0.000373349127591129	0.00442643617009898	0.0207108618571042	0.0147270277411024	0.0199461550778364	0.00551961619318844
Eenhana	1.70164044962227e-06	0.000150847795571271	0.000336377918132103	0.000575811703012921	0.000236804642195965	6.61223617337184e-05	0.000756383886512551	0.000341694676079665	0.000701950036653165	0.00104292092523219	0.00115251496626941	0.00220517619798778	0.00134623477508308	0.000311067129996893	0.00454458427076919	0.000818486607349004	0	0.000311090575048573	0.00026858539145883	0.000183240849208715	0.000785731537467065	0.000196737206265894	0.000657097569478866	0.00118524803459591	0.00108205258400191	0.00031046480927796	9.53243690396442e-05	0.000291283253886404	0.00095002036752616	0.000268174548798188	0.000149932068061753	7.04810061079749e-06	0.000115423953224214	0.000453950614552826	0	0	0	0	0	0	0	0	0.00107079766025569	0.00143130615425887	0.000404142026292827	0.00038224842063681	0.000393986759359775	0.000302401218030993	0.000484802821874618
Endola	2.01960306361422e-07	6.30982714080361e-05	0.000207955431516006	0.000526565966512437	0.000134403448772713	1.3059673443632e-05	0.0014171646840601	0.000505033575638647	0.000672112891884322	0.000913329083736624	0.00146255287599618	0.00189379149279883	0.0024474999258834	0.00034693848386767	0.000764340455035718	0.000923263869829805	0	0.000281983621621199	0.000226998295474212	0.000142268757643227	0.00207023336127165	0.000255350976220043	0.000699309003898106	0.00311735591999147	0.00203008657767382	9.34372360971969e-05	0.000110439058291621	2.42590967230189e-05	0.000387997647431014	0.000261357935931409	2.24432308467383e-05	8.83438629305037e-05	0.000530613530089981	0.00042904605534752	0	0	0	0	0	0	0	0	0.000900990382490943	0.00145304049140786	0.000801101564240794	0.000660316873929223	0.000210984857482155	0.00056592212000549	0.000462585814538079
Engela	6.00039813867202e-06	4.61056146656617e-05	0.00021941403600413	0.000430229294326501	0.000109803315228503	1.36848137643975e-05	0.00108561855526383	0.000151733565605781	0.000662126988143333	0.000637003200484821	0.00110705774803413	0.00153427713662919	0.00180226684688939	0.000106679441072767	0.000854034935144682	0.000606145762813145	0	0.000425318145847343	0.000248577534870722	0.000138742931664463	0.000854330015030193	0.000490762364145283	0.000534670861086932	0.001219421823012	0.0010684716310971	0.00016541928094196	4.13775891307486e-05	1.29621686161071e-05	0.000584861154171012	0.000152648289014879	9.46208586489236e-06	5.06885270773318e-06	0.00027401821358848	0.000355610348358257	0	0	0	0	0	0	0	0	0.000793821968927624	0.00108534159164445	0.000452976684285169	0.000795462049818444	0.000348197540636266	0.000531047442359586	0.000647079789075355
Epembe	4.71517803553044e-05	2.77744256658467e-05	5.71326211266583e-05	0.000112441374936222	4.65962319167235e-05	2.3658297224532e-05	0.000165845244551764	2.81261024996354e-05	0.000251680156712436	6.72868699509895e-05	0.000490381294212312	0.000398372840135198	0.000476484538505079	4.01838196104814e-05	0.00262772347393072	0.000335476229514877	0	0.000193159852100077	5.2584123458831e-05	8.89469375066901e-05	0.00055395636787354	0.000118553056280829	0.000100090954646416	0.000230848617480753	0.00028098262626099	2.91015749389619e-05	2.29452811863475e-05	4.84452793877944e-06	0.000443478188016139	4.97800451703425e-05	5.44327247873924e-06	2.63549459930621e-05	2.34231333549615e-05	0.000181682015660773	0	0	0	0	0	0	0	0	0.000288039015163689	0.000392388945101013	3.62075528872533e-06	0.000110920157705229	2.87981091733896e-05	6.75202780214208e-05	0.000156017557303853
Ohangwena	9.38533640673954e-08	4.37041944830216e-05	0.000215407950673993	0.000478264499791293	4.81481466868079e-05	0.000133410862116009	0.00121750712630986	0.000295650638340832	0.000724856839442558	0.00105348532648511	0.0012575284408348	0.00243849131061047	0.00212499037865169	0.000268907780649316	0.000941561624470661	0.00115914054532755	0	0.000416699437206801	0.000226221823599069	0.00020085278360847	0.00186752909999047	0.000282691093530292	0.000634927905546281	0.00251049106256581	0.00139066749548021	0.000173548969251884	0.000255595854426415	1.91294682242802e-05	0.000498697990935311	0.000191101567311413	9.54482749518328e-06	3.35591225366566e-05	0.000214470517963008	0.000451656286238036	0	0	0	0	0	0	0	0	0.000711970449915699	0.00119542521873387	0.000135108953384264	0.000182924230728663	0.000321946980233001	0.000416156715107058	0.000507705073187175
Okongo	4.67725345662558e-05	0.000100447849908738	0.000253125065500052	0.000312716226533283	1.25800317687202e-05	1.35589509200281e-05	0.000360031874021518	0.000123079051609369	0.000451491565579409	0.000201880053325592	0.000459481798051083	0.000967689428694804	0.000712719606292741	0.000401315380925352	0.0517574003739798	0.000374012352784804	0	0.000239068525426995	7.60326963502283e-05	8.34101193183603e-05	0.000771808301384063	9.46367329053524e-05	0.000257585453443887	0.000698502946859595	0.000470110797113822	0.00075789438202927	0.000552265120255187	0.000522559154049747	0.0155660845230072	0.000560466991389579	3.99484460073815e-05	0.000404036236002131	0.000557652264326073	0.000804134992041006	0	0	0	0	0	0	0	0	0.000465317213281039	0.000571719920923848	0.000195695487666029	0.00020799017312232	5.08267057383533e-05	0.000199405470828015	0.000213384474357888
Omulonga	6.63173734471677e-07	1.31479386276955e-05	8.86276278400649e-05	0.000216398030062188	3.49431513729758e-05	8.6710618821704e-07	0.000561547828213789	0.000129219876263972	0.000425805410065541	0.000552522428241419	0.000803801758945715	0.000818435498493891	0.000878779732624194	0.000113737592756357	0.000482863694649529	0.000417492594518918	0	0.000389515782617427	0.000190874640937468	0.00010011763828057	0.000786150415294974	0.000127846607059265	0.000319436185837484	0.00135234941445238	0.00107154948202124	0.000186187100395503	7.68678786270499e-06	9.07321530871614e-05	0.000225451012532988	0.000145901326356497	8.09690212759194e-05	3.74814091544014e-06	8.09195912106316e-06	0.000158160733062669	0	0	0	0	0	0	0	0	0.000543834508806152	0.000644996093753384	7.32336902592625e-05	0.000128427721869851	0.000270924119015896	0.000123231369585121	0.000381732770249638
Omundaungilo	2.85475403934115e-07	1.53638557666681e-08	3.79320083856531e-05	0.000215228207813127	4.75303662386729e-05	2.5969692743e-05	9.46926460249595e-05	1.54673611185408e-05	5.57998620020343e-05	0.000117152209891514	0.000230765532481117	0.00026162950198782	0.0001582216963909	0.000277761072346885	0.00275758297075017	0.000359412571851739	0	0.000218650985279228	3.25531891035942e-05	3.39383029901043e-05	0.000136162889085719	0.000124738518602111	6.00161739746338e-05	0.000157178094340151	0.000143576018329932	1.48727287366838e-05	3.43547987947518e-06	4.82952169331587e-05	0.000227481426274823	0.000121232604356762	3.21230587475963e-06	3.29432630079505e-06	9.05441527105061e-06	4.62956566181827e-05	0	0	0	0	0	0	0	0	0.000196254889721818	0.000234371852504396	0	0.000130457375822495	7.9452241627941e-05	6.84789905480754e-05	0.000158229138303378
Ondobe	2.47119343996806e-07	0.000106053516539071	0.000144670351508071	0.000457580646998247	4.43682046168897e-05	5.04172009341072e-05	0.00142340300423607	0.000670247849272594	0.000840962059568198	0.00112088777804545	0.00188044241610301	0.00292321228441972	0.00195966726212485	0.00066731122029642	0.00322081375691195	0.000724723017218644	0	0.00138164121638681	0.000606239926965303	0.000248173022744254	0.00117494836159635	0.000463127120376142	0.000792848192405167	0.0023574326128858	0.00195556560332019	0.000260777313698597	7.65797174113208e-05	0.000426277180767544	0.000554625817383995	0.000393937644297146	4.96707362615501e-05	3.44783005718927e-06	0.000130550317563771	0.000482348852995197	0	0	0	0	0	0	0	0	0.00172346437314902	0.0021804937774291	0.000474603214386069	0.000719754937544837	0.000239499708467371	0.000422928592477038	0.000719907163782228
Ongenga	1.7437604693627e-05	3.41831563567015e-05	0.000122101276719391	0.000393570591824462	5.19945945087784e-05	0	0.000829527175594137	0.00023795500649424	0.000559496772350141	0.000579035267662162	0.0010870630735684	0.000950493492508697	0.00183223425205651	0.000345085585498972	0.000389937035534456	0.000364742371975753	0	0.000506461716146663	0.000177471325673821	0.000139763706490325	0.000640086802835016	7.19974793967129e-05	0.000538132692295254	0.000514659643380103	0.000926278908791411	1.72884913153319e-05	7.36164076261881e-06	7.03549076133458e-05	7.1372292218843e-05	0.000121356221151192	1.79898986064471e-05	1.38812210769257e-05	3.5877299036475e-05	0.000221664919165125	0	0	0	0	0	0	0	0	0.000606504562430119	0.000825584410926912	0.000317665341120412	0.00036304865816341	0.000195743414152424	0.000311568119231015	0.000178901067269638
Oshikango	6.61448108750819e-05	6.72661014274729e-05	0.000568643207545827	0.000660889145072035	7.94849202690793e-05	4.49607525512354e-05	0.00121464987883577	0.000460690795406922	0.000748020204894416	0.000972981185116443	0.001752170890724	0.00101267148998629	0.0020188591417607	0.00034106820454588	0.00192324730563134	0.00109996516357449	0	0.000730193755268501	0.00072110385470732	9.14393098660953e-05	0.00144241632409238	0.0002369585486671	0.000640283452179564	0.00130109284941233	0.000881628821181934	0.000271154351427094	0.000287934715169287	0.000160827360933501	0.00242033093773136	0.000346588217702247	0.000119416855740181	9.46533948282393e-05	0.00267729891176926	0.000970786736649217	0	0	0	0	0	0	0	0	0.00141635861046409	0.00217543147434405	0.000746895103931952	0.000937676116977672	0.000450092872945597	0.00107431182096038	0.00114325162942337
Aminius	0	2.27268230080824e-05	1.69808740312604e-05	7.46525032566809e-05	1.3556970461608e-07	0	0.000316280006958221	0.000572621121842713	0.000162372389083762	0.000108603680041564	0.000244494067254978	0.000227866089125749	0.000254868962605021	0.000836867402156232	0.00692885475066174	0.00129532641935944	0	0.000249558279082805	0.000120447239153583	0.000262990371934715	0.00011231911319771	0.000291269707191569	0.000218359121162388	0.000111776999822754	0.000181168267170403	0.000117200166533279	4.97865992131038e-05	0.000426217889321863	9.00731864604003e-05	2.42559523422372e-05	0.000163256958862374	7.04814282436126e-05	0.000111729276768069	7.56983603737795e-05	0	0	0	0	0	0	0	0	0.00213631022300432	0.00115133092156522	0.000475396665619623	0.000151100929480542	0.000231466662630096	0.000180852670651792	0.000110346425455417
Epukiro	1.46837619537735e-05	5.63920796450317e-07	1.72678934533083e-05	7.03583340635744e-05	9.70103787505331e-06	0	6.24119769941733e-05	0.000136149239917258	4.80129025539004e-05	9.26977579645298e-05	6.10130857836703e-05	8.44395469765206e-05	7.29022545150265e-05	0.000225353323522061	6.3550530204365e-05	0.000145894861814005	0	0.000328098275048235	1.53512947626564e-05	1.04864734710153e-05	1.29903685212746e-05	1.35056564305054e-05	6.04483932928184e-05	1.95338502666997e-05	0.000142347086477731	4.32385932240965e-05	2.15869206712149e-06	0	8.80560845229076e-06	2.55490800223676e-06	1.58276919613849e-06	0.000174026479742487	0.000309079290302751	2.38651687873127e-05	0	0	0	0	0	0	0	0	0.000322084890689356	0.00105519851957613	0.000169855124506574	0.000191084748611738	0.000201989433875241	0.000192783138453219	0.000163235952445028
Gobabis	0.000179224286605382	0.000275980852478534	0.000436681532580022	0.00022279684402759	0.000203336555619765	0.000132344789815851	0.00129126132327392	0.000396519229242133	0.00102917340807723	0.000657979423606681	0.000847620740732829	0.00916409627970088	0.000633840212973595	0.00106935311202031	0.00390794124048416	0.0016800898164977	0	0.000954885028615451	0.000992481518213002	0.000595714121314763	0.000857265404622366	0.000819229401927743	0.00321822102282764	0.000324963418820782	0.000681619073845356	0.000397920769184155	0.000360307951961718	0.000902632238937579	0.000333086032124133	0.000277925554930313	0.00109502647057267	0.000951604591177557	0.000391655984976802	0.000458616859524694	0	0	0	0	0	0	0	0	0.0075779505918815	0.00253006864591292	0.000207330875148408	0.000260450038325465	0.000571849221038971	0.000443688078943978	0.000678487629238572
Kalahari	7.05296151061234e-06	0.000405464361938776	0.0005190083001343	0.000433330817543551	3.70015891117716e-05	0.000144561072911376	0.00121396700048033	0.000276565550586007	0.000677283585082377	0.000584753777865445	0.000764384244677974	0.000785739495476278	0.000736002754008974	0.000555213351293168	0.00139835147836374	0.000943308969703852	0	0.000278953718757791	0.000817448417417371	0.000233341485123183	0.00102416413640134	0.000263867539369886	0.0005362048750366	0.000275338357988505	0.000313461906121516	0.000413307900551399	9.50733810561921e-05	0.000348463239770403	6.62529069732687e-05	0.00047757944248354	0.000613207907640509	9.44231727010253e-05	3.30179995024349e-05	0.000270573522069961	0	0	0	0	0	0	0	0	0.0022556614734981	0.00248992944918873	3.84213486650205e-05	0.000433053353156998	0.000345009485380414	0.000385520255732409	0.000565514706977547
Otjinene	0	2.83739179620632e-05	2.60416674932032e-05	2.39667556554928e-05	1.11617592346597e-05	1.41447877264303e-06	0.000187875356070869	0.000367590711914243	0.000317472262433422	0.000100132387756761	0.000200697544526494	6.98926121028727e-05	0.000144429607562655	9.67094047881313e-05	4.35903688659064e-05	0.000185850319721747	0	0.000379074842042352	0.000110054311833195	0.000136649489357384	6.65555211102664e-05	0.000191600086957276	0.000202629538474099	3.86934422549302e-05	0.000160822442275205	7.17455455410016e-05	1.06710923596321e-05	0.000350776229863298	4.15013130397342e-06	2.67399896590435e-05	0.000114850940165247	0.00024051430900506	8.45174486749157e-06	3.08569642862915e-05	0	0	0	0	0	0	0	0	0.000489789320162555	0.00115997528571418	4.2603016451143e-05	6.61746580885539e-05	0.000118031538870938	0.000237564055007067	0.000200134124695117
Otjombinde	0	3.78740096745549e-08	2.71844648061659e-05	0	5.84197121614915e-05	0	8.16128897949635e-05	4.92629769571391e-05	3.34702229463064e-05	3.75692817172634e-05	8.33772441158458e-05	6.16680869047702e-05	4.55936497741966e-05	8.26855955397172e-05	6.61709990627866e-05	0.000136572232539386	0	0.00013927913364322	5.66883248888016e-05	3.56935513619673e-05	3.77169032855087e-05	4.14474891121573e-05	3.13132536106578e-05	1.11935264703769e-05	0.000115730929487779	4.81318121933004e-06	0	0	5.53333730962752e-06	4.88630283406876e-05	4.84245232979567e-06	6.89109200136665e-05	0	3.27955548501399e-05	0	0	0	0	0	0	0	0	0.00020770754742226	0.000576653484486428	0.00012586595108475	4.97892756038512e-05	4.08647830852299e-05	6.86941869060113e-05	5.41214279793257e-05
Steinhausen	6.66379467698811e-05	9.6326946351667e-05	8.62007686136477e-05	1.66846838329146e-05	6.70813772240442e-05	5.81392071312297e-06	0.000459443576527146	0.000147565560583197	0.000315259746732279	0.000222139023612311	0.000235052223734514	0.000116637324651966	0.000126577645617452	0.000267428683974575	0.000643305731715937	0.000258985167426019	0	0.000365240963105577	0.000492525480693574	6.85946579177258e-05	9.50992282420403e-05	0.000224075956900682	0.000126326189053246	5.62054734005602e-05	0.000164395609693472	0.000308263175428491	0.000527792960853653	0.000156262170733017	4.08639039139169e-05	8.98975485078151e-06	0.000619432650018327	8.90900579952247e-05	0.000305354007925167	0.00015409271224531	0	0	0	0	0	0	0	0	0.00289987434051412	0.000859413871291076	2.46323767284778e-06	0.000230495133567928	0.000293342512425603	0.000148575726541756	0.000193081797765774
Anamulenge	9.77574607620747e-07	4.07818568331626e-05	0.000191696003748502	0.000350167035854075	7.14586132435422e-05	1.50880164769624e-06	0.000470276003892796	8.13715712263293e-05	0.000426154535302381	0.000327379872765489	0.000443357017969737	0.0021163003545771	0.000636456847619225	0.000278203774242244	0.000176870903649915	0.00031258346087781	0	7.08472666350509e-05	9.73854503465329e-05	0.00011575099171346	0.000933975637247184	0.000325028761728087	0.00037162571621904	0.000599250635795241	0.000709973267395876	5.52838693084508e-05	0.000118425620757096	4.50140536174079e-07	0.000114183714327146	7.23000050647092e-05	3.35465339312591e-05	6.48292778013551e-07	0.000267072859904887	0.000191123604028855	0	0	0	0	0	0	0	0	0.000298171761057024	0.000577848072920365	0.000263220809094443	0.000396609399665627	0.000205628077409265	0.000460626628330622	0.000191577451484395
Elim	1.00320018251015e-05	1.73421528893831e-05	0.000183211562494081	0.000273495212779036	1.39625898481375e-05	2.82427628744026e-06	0.00180379161153612	0.00045265186266851	0.000346378231551139	0.00050763235680344	0.00123055828766999	0.00209699814302977	0.00131144774777419	0.000482865469823232	0.000155032689781014	0.000572981089213761	0	0.000267086761089597	0.000149836308841391	0.000285615572016758	0.00101342453769992	0.000388767323169304	0.000910414321438682	0.0010291487582126	0.0033594779001744	0.000210135527078559	0.000122076932681612	1.0374234618674e-05	0.0002926546082141	0.000191015063425392	2.53551301748021e-05	1.40134741026311e-06	6.70699279540774e-05	0.000353285848329508	0	0	0	0	0	0	0	0	0.000830910513709132	0.00134725964208724	0.000834840761761682	0.000645119593228589	0.0001223498270757	0.00156612620733737	0.00029183401837927
Etayi	1.09581796516291e-05	0.000260689303427785	0.000351333362719308	0.000810067714198271	5.06644118275787e-05	2.42554585973944e-05	0.0023262266134603	0.00128701581559972	0.00109941920279867	0.00125533070059834	0.00206078381382837	0.00310114880766498	0.00421322292099728	0.000659418776788059	0.000668907927284567	0.000846326245835697	0	0.00108020104129837	0.000427975631075408	0.000252724852915314	0.00299033548419141	0.00106308427370321	0.00162366246832394	0.00204230948747581	0.00248160525177126	0.000198633931317126	0.000184108884359155	1.41628088723288e-05	0.000167199453381957	0.000254867810799988	6.65953542071263e-05	4.58510946682998e-05	2.33302568516787e-05	0.000530035828645791	0	0	0	0	0	0	0	0	0.0015523544605744	0.001957090922647	0.00179184879179621	0.000579179115737962	0.000568848124068901	0.00143201565511717	0.00151176525383659
Ogongo	1.47835989348121e-06	5.25547983609509e-05	0.000137742691699296	0.000229128461810276	3.05872926743792e-06	9.55262854759074e-07	0.00082613543880147	0.000196139638617765	0.000293692536386177	0.000340739295943524	0.00051681125072476	0.000821210427491545	0.000600973747676015	0.000172412301836786	0.000179296976977523	0.00020523028830813	0	0.000102226909783918	6.48078199564029e-05	7.71916098820834e-05	0.000880042234249069	0.000157112152182066	0.00041215302924502	0.000600656700751041	0.00124753127413671	5.41748938205949e-05	5.09374718500619e-06	1.89955244906501e-06	8.33729450011957e-05	5.62048959669209e-05	0.0001024950361562	5.16270213508435e-07	0.000494707508350639	0.000204832724412154	0	0	0	0	0	0	0	0	0.00034920115632157	0.00071961876874144	0.000271550357372262	0.000229628365480437	0.000119311539824215	0.00102589214260573	0.000146674802580103
Okahao	3.38148182319579e-07	7.74913525681776e-05	0.000130181977520205	0.000456205081721576	4.05392273172737e-05	4.29598515952106e-07	0.00111333999920585	0.00040683168377303	0.000570614277286654	0.000699439353859327	0.00132104430779626	0.00273988769573737	0.00156550442353918	0.000225301124590399	0.000188911495616693	0.000509969935396839	0	0.000443492028834651	0.000153270299495493	0.00017382184880468	0.00127109016380027	0.000775070118306774	0.00088660781096783	0.000690677846264061	0.00192186837536369	0.000110298571081196	2.57620787585703e-05	1.66125885352041e-06	7.7045182252858e-05	0.000213971423397424	6.22144665822986e-05	3.76255592273593e-07	0.000477072980525	0.000482835483674812	0	0	0	0	0	0	0	0	0.000755867725269426	0.00193127417685171	0.000534296409235423	0.000475416116562286	0.000510693133468146	0.00349047561084905	0.000416947755319376
Okalongo	0.000101678138196114	0.000247298813171244	0.00040214742709278	0.000292613933053834	2.12032209744537e-05	2.64007552310212e-06	0.00220497176994527	0.000726636470285142	0.00136103599290086	0.00191523531136622	0.00168037633998753	0.0023944669831726	0.00451649439090334	0.000465091874401653	0.000466514533739748	0.00215912441242945	0	0.000520850853219713	0.000635164567873492	0.000695730237287314	0.00729858336862877	0.000558472385404685	0.00151837263242992	0.00482477101950209	0.00288276056423048	0.00031333825881642	5.33383558305306e-05	7.16069684136878e-06	0.000389185583829736	0.000342049180672867	3.031152189998e-05	2.09268996073452e-05	0.000254715230031624	0.000570444893942577	0	0	0	0	0	0	0	0	0.00192219691184232	0.00193373198765761	0.00166339998506337	0.000585269007306091	0.000317694572896002	0.00166062717822875	0.000990944678976922
Onesi	0	2.57106953849232e-05	8.60317092409735e-05	0.000472157097876315	6.84841424349872e-05	1.53188882134379e-07	0.000616744824091545	0.00021891961177058	0.000295056487239928	0.000215578442395463	0.000268175575105496	0.00217596169368272	0.000708341880961912	9.5097088492215e-05	4.51882071853712e-05	0.000152476400041976	0	3.09334395095281e-05	0.000123558264900424	1.95416437254035e-05	0.00102975125949189	9.38144544676492e-06	0.000263375410126735	0.000363773179429593	0.00020645801690511	1.04433006346794e-05	1.32853047762437e-05	9.97899720305842e-05	0.000103971953580877	0.000100783629798096	1.60627387504779e-05	2.38799161964368e-08	0.000457513474195082	0.000235468956527609	0	0	0	0	0	0	0	0	0.000185457703186553	0.000508452676667949	0.00135065577421784	0.000568936060708445	0.00026504893999463	0.00177523401831281	4.91669662249036e-05
Oshikuku	9.30416561591201e-07	8.21246700092743e-05	9.23050454127882e-05	8.92153142704829e-05	6.67397345066204e-06	2.66188811136912e-06	0.000600283819964662	4.87020779452877e-05	0.000179533682671532	0.000204800067270259	0.000413828999127109	0.000611264720244276	0.000601375568149129	0.000421589343100864	6.62155012184511e-05	0.000208556840068284	0	6.60331987408937e-05	0.000104945686116545	8.55216021191251e-05	0.000411573368807365	0.000161911292808358	0.000207834428537582	0.000529566786524977	0.0013290160411936	4.79788871440677e-05	1.36702166888757e-05	2.30333162190755e-05	0.000122511938000871	7.30095264730679e-05	0.000109458088354233	2.64047972451272e-05	4.98490984842013e-05	0.00019398540561946	0	0	0	0	0	0	0	0	0.000333312566913132	0.000529409204686576	0.000365478403053583	0.000226891525225937	0.000247319779826776	0.000830419427956834	8.64805281149479e-05
Otamanzi	4.35893105456222e-05	1.20881424314453e-05	6.68545908075643e-05	5.79087548898734e-05	3.56990306154245e-05	0	0.000561958631229619	0.000193344694353471	0.000168718973129994	9.70149407762655e-05	0.000820041927264269	0.000274329977854027	0.000882148271736154	3.82195255033501e-05	0.000151302461710271	0.000300399879441039	0	0.000214649281615473	4.01616079808184e-05	2.4563964698018e-05	0.000785305766861261	5.52854614498885e-06	0.000313254022726594	0.000570454605559972	0.000695355303936407	9.26825636613157e-05	2.1476066868009e-05	5.14292334057418e-06	0.000154749809126007	0.000129731085708264	4.71323099011313e-06	1.77840158218584e-05	1.05898067207848e-05	0.000149826128858522	0	0	0	0	0	0	0	0	0.000213570246904885	0.000824943957399881	2.04091965174662e-05	0.000383352747694453	6.3788374299368e-05	0.000535532984885388	6.71124150842433e-05
Outapi	1.3981299233433e-07	0.000345800331445141	0.000528470033258721	0.00239937974072666	0.000432783941272652	8.80272707537214e-05	0.0023360523512348	0.00146634269438949	0.00173135611495125	0.0013463802114998	0.00250785488469432	0.00867086704543404	0.00364075347986873	0.000701521031199872	0.000474318211450893	0.00165975256237127	0	0.000893512951503784	0.000752268984979615	0.000203958196497586	0.00449982380853623	0.00151345861670944	0.00199008736332867	0.00407879451204542	0.00223344211792667	0.000320666292473157	0.000220789525702251	0.0004291009745523	0.000344537417548381	0.000511987909937955	0.000101029774531622	3.35292771317243e-05	0.00172308926759627	0.00114167968945955	0	0	0	0	0	0	0	0	0.00231368248496216	0.00295077668643099	0.00444579981503061	0.00156287812543243	0.000717605459556068	0.0047766810002921	0.00100009277780309
Ruacana	1.99561635238272e-05	5.11119423726493e-05	0.000224231862720195	0.00104240663662836	0.000118436447044672	8.40879710708218e-07	0.000797198621458852	0.000881486436391844	0.000344606795083985	0.000499871764315186	0.000547546568853757	0.00221343821551948	0.000623566927003644	0.000170238055560373	0.000181345705956757	0.000170302027574519	0	0.00020786230743773	0.000326156370392124	0.000174225563462276	0.000799221362662321	0.000119413838655109	0.000260549581600137	0.000470822727253345	0.000567435721252431	0.000189221626222906	7.80090454003576e-05	5.90716905073887e-05	0.000286281315669497	0.000277570377103734	0.000196158975097185	0.00012625277347957	4.64184605876868e-05	0.000269927807972328	0	0	0	0	0	0	0	0	0.000636260874196892	0.000824153613731739	0.0264680495959131	0.00370717656003871	0.00193310092789553	0.0251290469876646	0.000861328674169833
Tsandi	2.63344536933812e-09	0.000102337412003543	0.000156026397493147	0.000564088255012583	8.86092777307899e-05	8.74288470591324e-07	0.00126423909500875	0.000267838788572196	0.000409249403377516	0.000386531229656039	0.000648325808971365	0.00310653825986208	0.000849552956653015	0.00030799262036051	0.000185350513259689	0.000173446346154456	0	0.000104729638929571	8.53134130375893e-05	2.26304369815201e-05	0.000573028015011385	0.000316449866189607	0.00061409956432334	0.000652144614641915	0.00110419364652693	4.72296990992634e-05	7.79202886479447e-07	3.65490308068559e-06	0.000108383615835881	9.25237759982148e-05	6.83149531431698e-05	0	0.000513540074347633	0.000303599843683047	0	0	0	0	0	0	0	0	0.000499326152095494	0.00103303616138489	0.0013467459735127	0.000680361958398081	0.000384109048094184	0.00102641288864494	9.97415730479932e-05
Okaku	6.08848577476002e-05	1.72204623520409e-05	0.000153704843299669	0.000482314504429229	1.9321254883353e-05	2.54807734643269e-05	0.00113253587989206	5.74383900014571e-05	0.000719827362774643	0.000248363316124586	0.000732419551788862	0.00127806478118183	0.00140319980425869	0.00034875815347193	0.000323841212560638	0.000425061391190024	0	0.0001683334587099	6.92940526437364e-05	5.81641212350119e-05	0.0021342976546444	0.000139446487344299	0.000455564466380279	0.00202576785347735	0.000948383538592883	0.000128377970909975	7.2397273815929e-05	1.78692273698075e-05	0.000254665240268964	0.000206357524311853	3.60919490619956e-05	0.000199344772371787	9.9714658206411e-05	0.000257044827004328	0	0	0	0	0	0	0	0	0.000468185946578628	0.000744376066193876	0.000454193769385591	0.000134982423223996	0.0002569973483706	0.000319345234430802	0.000321318389959016
Okatana	0	0	0	0	0	0	0	0	0	0	0	0	0	0	0	0	0	0	0	0	0	0	0	0	0	0	0	0	0	0	0	0	0	0	0	0	0	0	0	0	0	0	0	0	0	0	0	0	0
Okatyali	6.8543659580369e-06	1.52859239718496e-05	4.81428523462448e-05	2.48866790524406e-05	5.67217498040529e-05	2.77816410323057e-07	0.000109200024512191	3.27367338657846e-05	9.12192834864787e-05	0.000151699418585285	0.000182436092960678	0.000200972002951049	0.000403946646297596	1.77593652772392e-05	5.11591065681136e-05	0.000105043410585469	0	0.000111117879307231	1.17067453009654e-05	5.00311268676025e-05	0.000193265458654524	6.75931144185031e-05	0.00011526378052308	0.00046982432562269	0.000280037432195241	4.41099993890334e-05	1.18407488231728e-07	7.51428718301355e-05	2.6566463021611e-05	2.34903709721297e-05	6.18937341906187e-07	7.60290866410278e-07	1.59813205933659e-05	6.70898495296629e-05	0	0	0	0	0	0	0	0	0.000175180581658418	0.000166614055621194	2.61518005529947e-05	0.000412925637988914	1.78502846879597e-05	9.72713034289645e-05	4.71710256129938e-05
Ompundja	0	0	0	0	0	0	0	0	0	0	0	0	0	0	0	0	0	0	0	0	0	0	0	0	0	0	0	0	0	0	0	0	0	0	0	0	0	0	0	0	0	0	0	0	0	0	0	0	0
Ondangwa	0.000330672455634332	0.000838618933615562	0.00250941710726237	0.0050393126673363	0.00127469092514944	0.00114916374901492	0.00309984759212286	0.00102239645253103	0.00227432241184636	0.00172385507711969	0.00293170663122351	0.00929313574492665	0.00442719212661335	0.000885377066952477	0.00265684414767294	0.00205194143551044	0	0.00125512384613174	0.000800612651965178	0.00110531411379278	0.00283242549714451	0.00138927680079934	0.00240540589139876	0.00510445670373202	0.00540063589298276	0.000831345902390253	0.00168057141048942	0.000984225722807428	0.00304072609358502	0.00139073780195989	0.000562146236794194	0.000558973050630909	0.00265333731990335	0.00241090261574003	0	0	0	0	0	0	0	0	0.00229934103387599	0.00407540270009775	0.00224244344494174	0.00151749501140511	0.00117617549049079	0.00255304453755784	0.00147833131417538
Ongwediva	8.42082406253741e-06	7.34405121439329e-05	0.000144411593251162	0.000357963273432632	4.96965588962748e-05	0.000153860330541608	0.000798552575970473	0.000206558009422854	0.000466676539783239	0.000407542760824744	0.000975938374697711	0.00170209787417232	0.0017159516558209	0.000205309726805117	0.000436624394698192	0.000789483510818578	0	5.47132316757211e-05	0.000150719829859571	0.000170434130728048	0.00310841462449444	0.000265268321581729	0.000665648147344872	0.00184091827543562	0.00145377193148997	0.000171352841104284	5.53414363024778e-05	1.54798906284655e-05	0.000191595622367729	0.000151403790149658	2.05494932109943e-05	3.05677204992738e-05	0.000717579623962406	0.000435744068054709	0	0	0	0	0	0	0	0	0.000605575566406406	0.000935466933389104	0.000602838075079491	0.000272291891811413	0.000205461119438582	0.000712049543514479	0.000509287198550712
Oshakati East	0.000413076093056894	0.000884745020767936	0.00254208777410721	0.0050139326516871	0.000752765471662369	0.000494981936457143	0.00620175514345855	0.00287495673127352	0.00301357107740518	0.00289293505148985	0.00389718799078705	0.01174871520174	0.00669566731699901	0.00164185380220918	0.00316099278900159	0.00244256961014081	0	0.00081776997334582	0.00121129455822387	0.00164703876732889	0.00399678440304128	0.00185398482319207	0.00366325066036307	0.00666481580009772	0.0108553247950633	0.000589517041281227	0.00211779370487049	0.000945049120325533	0.00168132295312615	0.00150474603059627	0.000564789371711356	0.000147383150937623	0.00501177083990719	0.00341834623426985	0	0	0	0	0	0	0	0	0.00345283319144501	0.00681693565902068	0.00499394184301699	0.00293144382670431	0.00145506854179286	0.0128311496926489	0.001849464038847
Oshakati West	6.00160548785723e-06	8.3349126397619e-06	7.03840786496788e-05	0.00020448459258988	3.22929892913556e-06	2.91239819346476e-08	0.000650911353683126	0.000197539992085945	0.000105072017772791	6.30981739324126e-05	0.000254823398042822	0.000147650105333697	0.000488181016307031	7.87076735657848e-05	5.23711754311145e-05	3.30980605293683e-05	0	5.46889618731297e-06	3.53031554803235e-05	2.69053349256104e-05	0.000314325010921345	0.000157388899591024	0.000242405246828011	0.000455761809607948	0.00100685672693055	6.70339491462279e-05	8.36984602509013e-07	1.02822686015532e-05	3.74466750939694e-05	2.08138694070172e-05	7.20455646344294e-06	0	3.73715402307857e-05	4.92452991539378e-05	0	0	0	0	0	0	0	0	0.000215440869147253	0.00029619174270358	0.000487276109396493	0.000296822361941814	0.000103741386865112	0.000164938418038202	3.54796278858661e-05
Uukwiyu	3.56432331542889e-06	2.04459088791166e-05	3.69958259862276e-05	6.01347875754755e-05	0	1.84010322834689e-06	0.000160141019420647	5.89781984169251e-05	0.000129051959597429	0.000161142826818398	0.000266807321723662	0.000601264007417394	0.00064831844353411	8.89924604684826e-05	7.46230220377806e-05	0.000104717590020305	0	0.000297231941370411	1.63266914082938e-05	8.9653541803043e-05	0.000435807741205576	0.000102072629911175	0.000185436106946254	0.000717247087842669	0.000544771679158008	1.4723936890787e-05	4.11144675195964e-06	9.37684371934358e-05	4.59010312994564e-05	7.03710581318854e-05	4.26012831021608e-06	9.33906569553916e-10	3.04924798379877e-05	0.000123024851062345	0	0	0	0	0	0	0	0	0.000277866762356374	0.000268933003961481	2.72687386826005e-05	0.000338031243631018	5.91663455926813e-05	0.000234576324014694	8.65724198051802e-05
Uuvudhiya	1.21148570473148e-07	2.79149706908161e-05	5.8773717979889e-05	3.01574642592122e-05	5.39885546383369e-05	0.000116870861884546	7.36214589650461e-05	2.41849198085058e-05	6.06307672674753e-05	0.000217753507992336	0.000226837640093566	0.000114402579427946	5.52027022675132e-05	0.000474964499142666	2.46744595350802e-05	1.82037824464598e-05	0	1.12327780309338e-05	2.95239102553963e-05	1.59518769455944e-05	0.000141094685821892	4.0489688280222e-05	1.76896591545242e-05	4.49305792224274e-05	2.8512010082182e-05	4.43312807755153e-05	1.01117173333013e-05	4.79843818208878e-06	1.74568457633799e-06	0.000139881608271075	8.62945923618935e-06	2.40493996777086e-05	9.20868802112209e-06	6.95159427082e-05	0	0	0	0	0	0	0	0	0.00027330279758368	0.000182017737436518	0.000214281262089841	0.00639978075683311	0.00103584423363337	0.000104692533050568	0.0052902005751857
Engodi	1.85312977123209e-05	2.19102077377099e-05	9.56164030879652e-05	0.00018486947244531	6.64575035996871e-05	3.14108463034897e-06	0.000499542265584683	0.000193484017616161	0.000307961467274339	0.000663531001095677	0.000918536408759194	0.00075343107206756	0.000725360786021913	0.000181896610028655	0.00114469458282932	0.000450934610515962	0	0.000405623967064603	0.000207143498020401	0.000127333797449022	0.000417927457269871	0.000113348375435843	0.000313555056012571	0.000610596213266357	0.000573048862230615	0.000350434887786285	0.000156948949661789	1.76929875909117e-05	0.000125399166475985	0.00011941374009481	3.92273918869332e-06	2.94705660829851e-05	0.000383997392627918	0.000172547915312324	0	0	0	0	0	0	0	0	0.000657697555214938	0.000764832657854576	1.45341304253431e-05	0.000339994967515958	0.000148321894159705	0.000138141660287167	0.000393946860891441
Guinas	0.000133892593099971	0.000133539904681079	0.000249884761590994	0.000757207430356845	0.000179454245899497	2.31912088965155e-05	0.000462497291169654	0.000316312242475768	0.000595940033703604	0.000308811921528143	0.000468429470862981	0.0034057758358208	0.000538314631529634	0.000242201811218165	0.0002109461325199	0.000250628723899802	0	0.000126200684539711	0.000136179485654946	0.000184638824018198	0.000301182942819228	8.49583006355691e-05	0.000335648206856896	0.000283175036380662	0.000423701229882684	0.00116779340259686	0.000736071678553246	0.000264790870641054	0.00127554150170247	0.000347369185990139	0.000271264323772682	0.000536197515195684	0.000815946434180764	0.000758751376557891	0	0	0	0	0	0	0	0	0.000692137112018436	0.000642204513724467	5.35376712018479e-05	0.000498766616445561	0.000449011412357765	0.000318057283699197	0.000792170321441938
Okankolo	3.53311942064519e-07	2.94240418362216e-07	7.17185391289315e-06	0.000210179140915596	2.32102007326755e-06	0	9.00765085897597e-05	7.44518658243132e-05	0.000160185364944721	0.00014534157145908	0.000215652128654598	7.67639100409539e-05	0.00028895111485204	3.15145478840783e-05	8.00997348506754e-05	4.57422320199188e-05	0	0.000123581826460622	8.27785944156028e-05	9.91648226247393e-05	4.88789053278789e-05	3.87719505689283e-06	0.000104950854789353	0.000104419088573358	0.000105028062987107	2.56613513156763e-05	6.93565457612891e-08	6.04809438624175e-08	2.64939584956824e-05	5.6171832974297e-05	3.43257272389029e-09	3.2448465762292e-05	5.18921596310954e-06	3.14665028351568e-05	0	0	0	0	0	0	0	0	0.000181914714727888	0.000160102323800433	1.77391666945196e-06	6.43255131264683e-05	1.07897528485905e-05	4.86186481709518e-05	2.58458003110286e-05
Olukonda	4.8083226181498e-07	9.15343622496184e-07	2.88640944059357e-05	4.22520849070419e-05	9.19097539353734e-06	2.46693485841505e-06	0.000320564732988581	1.05330695931514e-05	0.00011816372796294	0.000115067888025568	0.000345015156636446	0.000446782293575907	0.000522438779561698	0.000140415972576393	6.69936060147645e-05	4.91569604719437e-05	0	5.10366536501175e-05	3.4475468333013e-05	9.79000100084772e-05	0.000165621155945687	0.000138153452443801	0.00016523900281294	0.000269573482157893	0.000966958417963673	2.79373156487297e-05	2.09925637641032e-05	1.167632836881e-05	3.42254377688395e-05	4.64351811852704e-05	1.01983664983633e-05	7.98273622253064e-06	5.44376985044294e-05	0.000106007234962843	0	0	0	0	0	0	0	0	0.000148158908200504	0.000375469885729228	7.77356078232145e-06	7.4080884843148e-05	0.000113193518803828	0.000176585250452568	0.000242878398534551
Omuntele	1.58303082574408e-05	1.17282152726587e-05	0.000306850195774431	0.000498884022964155	0.000161956942749529	5.92531875122637e-05	0.00220047178486143	0.000646235204720564	0.00119616185586952	0.000624443836411612	0.00224804519552571	0.0015554951321913	0.0020238828054941	0.000373681299609833	0.000524141266090885	0.000510969714023122	0	0.000914362818627012	0.000262820552822161	0.00019037912672863	0.00130803242791696	0.000147633255636103	0.000982185154521668	0.0023336115594389	0.00121645317144593	0.000114953993477524	5.87534881848166e-05	1.64404035417256e-05	0.000134116667831184	0.000244966286534092	9.11759697214681e-05	3.51811753444472e-05	0.00028511782782334	0.000484079078453702	0	0	0	0	0	0	0	0	0.00142535266708607	0.00168210531760689	0.000400427770322142	0.000504436825222559	0.000298923960112132	0.000151236461677243	0.000865696495807308
Omuthiyagwipundi	9.41672282935407e-06	0.000108290900238191	0.000339909250300954	0.000559528208422736	0.000145389867710704	0.000103460641846609	0.00178370038013857	0.000600204741282923	0.00141201682998032	0.00093618116741282	0.0019468962116555	0.00282309485923936	0.00203249949973284	0.000449676243952663	0.000724511819817127	0.000750586499821567	0	0.00140015175545221	0.000535463859769466	0.000406583065146732	0.0015372149623898	0.000291988170767181	0.000922720283287729	0.00213209279035825	0.00148960197673313	0.00026320766197309	0.000118455414161718	0.000384870731520768	0.000358116971156394	0.000338181706621306	0.000114778784329611	0.000320467453068644	0.000627075141927802	0.00062194732179841	0	0	0	0	0	0	0	0	0.00150641857658315	0.00217989918756908	0.000286248915883846	0.00202913814885791	0.00073467099556028	0.000432914216276519	0.00268845263949845
Onayena	1.08199051445978e-06	3.81228902788629e-05	0.00012117922160448	0.000568075508869558	3.16338771251116e-05	3.63491790962485e-06	0.00122767079593629	5.48482166923004e-05	0.00068135943749772	0.000693797720210642	0.00155356528255045	0.00254629577384687	0.00140962396632764	0.000245186420230679	0.000326547588471434	0.000339084956704717	0	0.00047396783244766	0.000199090757440516	0.000229844469714435	0.00050920311979129	0.000243168178338859	0.000493552720623143	0.00103171025696257	0.00164661916624235	0.000101811056102494	5.35976596692629e-05	3.50759311796572e-05	0.000175187488523559	0.000156010315482708	6.52387532823197e-05	2.50309778640995e-06	0.000259519149516105	0.000297884684628792	0	0	0	0	0	0	0	0	0.000742365460263498	0.00145281029315181	0.000249937698854509	0.000183492370866013	0.00015688679705758	0.000222351225954471	0.000359524014796848
Oniipa	3.51676481268502e-07	1.02482540341052e-05	6.77428158488433e-05	0.000218029206889101	6.83324783941914e-05	1.58791977740058e-07	0.000246674590309501	6.29436735005283e-05	0.000405227372080991	0.000332273037355436	0.000403802790150857	0.000532555407359008	0.000463186494222012	5.19966483148233e-05	0.000182048270946762	0.000205816024484903	0	0.000294156510489136	3.34742334489703e-05	8.73029762854087e-05	0.00027069062025569	0.000121590730894825	0.00021401142163662	0.000501878895380326	0.000525114130299791	5.88399019552099e-05	3.48114008720401e-06	0.000187023208412556	0.000288452664931166	0.000108148057134065	2.38118616642501e-05	6.34892844909581e-06	0.000144063647094482	0.000189343131228885	0	0	0	0	0	0	0	0	0.000299342563349367	0.000477094479190667	1.26890735654973e-05	7.50320859024523e-05	0.000117743464365941	0.000123947359410176	0.000104978304312916
Onyaanya	1.16609807892054e-06	2.16876438549815e-05	0.000114134544602686	0.000498923130115764	3.80235544977199e-05	6.45934126688645e-05	0.00118504625667962	0.000198547814470532	0.000685082158442057	0.000489868668235704	0.00121752581755032	0.00192593996147858	0.00136460618923214	0.000421689743469884	0.00024365828535411	0.000298013212593582	0	0.000348334713848252	9.61827221100396e-05	0.000181292222836908	0.000503956308811703	5.56687167289005e-05	0.000401348971419374	0.0005765018965867	0.000783625859011641	0.000121053352118813	2.92482733520977e-05	6.16232387776719e-05	7.13404352318052e-05	0.000148125423936534	5.22372454535771e-06	0.000115929767815475	0.00018363933427851	0.000296784809744085	0	0	0	0	0	0	0	0	0.000849826900477778	0.00109536428352031	5.18823285323161e-06	0.000493939484956559	0.000110838955749784	0.000150204256328219	0.000446491903770303
Tsumeb	0.000307811478357997	0.000259172195252824	0.001113165220563	0.00041411969803607	0.000595365143294603	0.000319894664093241	0.00217304981829829	0.000825810205042513	0.00159254124141779	0.00142946271647923	0.00199764733929792	0.000822081368699713	0.00158559402315896	0.000506273252486388	0.000826513028651691	0.00064878677293306	0	0.000384402756239224	0.00061490398576082	0.00043885709033463	0.000577321457226046	0.000204801625513448	0.000758426608959529	0.00093321666331195	0.00199372852969438	0.00224558586152421	0.00112444020544363	0.00101600626927105	0.00140654139247289	0.000968823462820621	0.00134021632409606	0.00163689018464058	0.00363948699560535	0.00181234210102833	0	0	0	0	0	0	0	0	0.00108071930316597	0.00171625755600086	8.93936948403952e-05	0.00117123553773077	0.00124117059958763	0.000383219858450861	0.00206264566599885
Grootfontein	0.000368517142047348	0.00160053339527647	0.0022625417311617	0.00450770752537795	0.00112212910464224	0.00106041693992357	0.0011871475654325	0.000290114542525607	0.00149507990186385	0.00151611940904746	0.000720716601256965	0.00617889573136408	0.000835922260665994	0.000738245709902599	0.000557298488171575	0.000379792989161903	0	0.000774175799366155	0.000485058366522692	0.00043417831696626	0.00135667177302553	0.000610435436971555	0.000720970487458386	0.000390501715786683	0.000604559743503177	0.0116451522703576	0.00638471888629287	0.00452561697878524	0.00230686658394784	0.00271457332422913	0.00317508985559244	0.00392234490279321	0.00745590455312959	0.00580852683952186	0	0	0	0	0	0	0	0	0.00112506514573771	0.00160304594292076	0.000114932994691802	0.00140852349272603	0.00134195791940997	0.000830885153936278	0.00256763800774982
Okahandja	0.000328248670582131	0.000548567888482012	0.0013400588087092	0.00227181794990243	0.000435646404183961	0.000606819079348281	0.00305588282631263	0.00297395759009907	0.0117324264358169	0.00959231287887299	0.00285660479191365	0.00793384305800613	0.00200571458795833	0.0022206388068745	0.00162323818410795	0.00197233261236506	0	0.00357390282369275	0.00216387076313732	0.000893911334999909	0.00221413029147055	0.00117900701346166	0.00216306408131744	0.000977246470365445	0.00192183662596651	0.00140313815974529	0.00208392281504417	0.000493399930964463	0.00066215238347421	0.000881775096107702	0.00110202334106906	0.00165725296172413	0.00392107386285759	0.00229780129342617	0	0	0	0	0	0	0	0	0.0066202038266886	0.00501023316833484	0.000600213755615561	0.00253763615895406	0.00237651567116487	0.00110367777518122	0.00380981483633174
Okakarara	6.32464455524806e-05	0.000135871371982356	0.000248883601916321	0.000442751137138361	4.57859940865629e-05	8.91470033101883e-05	0.00108695507367151	0.00237386894059113	0.000769753441454823	0.0015894173232812	0.00148263117292558	0.000301135499354636	0.000903663324764125	0.000303024461119905	0.000240327588609123	0.000195591383626467	0	0.000820493498091058	0.00018181099288266	9.37002430955368e-05	0.000202808596159502	6.68609137776087e-05	0.000255147529892435	0.000191545577108568	0.000864525368763707	0.000833809080763896	0.00157337200370429	0.000640644366639151	0.000321343292900953	0.000537983285271486	0.00070823780296531	0.00112537388896219	0.000457461065526902	0.000482156351290607	0	0	0	0	0	0	0	0	0.00083619577607215	0.00249751082595548	0.000592138395808297	0.00237372741560912	0.00122422678942433	0.00151967314010619	0.00258791125772402
Omatako	0.000144478537901586	0.000336977417946019	0.000372708279865253	0.000367381161311585	0.000119337016856421	8.27036823254162e-05	0.00150134606742499	0.00338163370614703	0.00165443053566725	0.011105880443157	0.00133910718771451	0.0011535595910494	0.000861776150940683	0.000384560414230578	0.000552351546335132	0.000535327039135462	0	0.00133019275377539	0.000633406172383257	0.000236128758464493	0.000471642337010849	0.000515733747289615	0.000474027381796828	0.000282387285815331	0.000458257261310598	0.0014186727988407	0.00159107018524447	0.00256771732202227	0.000802050641954679	0.000773916795608584	0.00138490773233423	0.00189591071422582	0.00132847556463365	0.00101615960289475	0	0	0	0	0	0	0	0	0.00286586961358193	0.00189706987117174	0.000149015906763829	0.00743803219077235	0.00344941315227762	0.000616799192222421	0.00946351428048566
Otavi	2.60424305759514e-05	0.000671959199246943	0.000641773055972522	0.000299840835496596	0.00016906605978891	0.000242817122682919	0.0010973055551371	0.000965696611263338	0.0014039696710481	0.00111478431680881	0.000989543573717489	0.00163557524218938	0.000935147537341027	0.000940534772439424	0.0042245889592043	0.000526937854678759	0	0.00124459175436263	0.000675711950203255	0.000599450444867879	0.000648375205288134	0.00109523991518298	0.000577911723235695	0.000400643272649659	0.000809547525796727	0.00228315429615658	0.0038450330029439	0.00208623855508785	0.00122061112293082	0.00120888252943007	0.00193646412415236	0.00324151483416065	0.00374404103092425	0.00178393294571065	0	0	0	0	0	0	0	0	0.00139592953755613	0.00129589832777175	0.000416511915571259	0.00164304666661289	0.00121656182151486	0.000432205389267059	0.00757135080853962
Otjiwarongo	0.00013898104629634	0.000518102143498769	0.00133466315520151	0.000808374854568933	0.000692753102798749	0.000280275261713089	0.00409611222438389	0.00648153499084094	0.00439722968390368	0.0089928794935702	0.00354178371698609	0.0118542938632461	0.00238452318615884	0.00138085807930613	0.000596948462330703	0.00135665759263373	0	0.000886151229224641	0.000824573698539239	0.000679677698501233	0.00118366962154073	0.000692543255708081	0.0014570387298466	0.00086337799190022	0.00193970581886434	0.00124913090948851	0.00158645175657043	0.00096856776266996	0.00088557633297819	0.00135745921975005	0.00171881073121944	0.00138474373652218	0.00354137986981235	0.00209051415550991	0	0	0	0	0	0	0	0	0.0022328585141552	0.00273279629484486	0.00176615575739304	0.0146459004543651	0.0153248690559425	0.00384252026880416	0.0295333848507505
Tsumkwe	0	0.000105234253946708	4.27473597996115e-05	2.8359694919858e-05	0.00012678529481827	0	5.65479510961558e-05	4.00030723831805e-05	0.000163068632957662	1.88631131844231e-05	8.01459161359196e-05	0.000873237682229064	5.28479754725803e-05	2.48987822396613e-06	2.72136107660937e-05	0.000112928341851744	0	4.94676311019116e-05	5.24272836831148e-05	3.8561168564533e-05	6.59400032167639e-05	0	2.06021779016666e-05	1.22084516324362e-06	1.64481206581168e-05	0.000230691833231111	0.00018072378187934	1.87803358943878e-05	0.000245208203653998	0.00037177637139348	1.3009189603999e-05	0.00047619937589231	2.82945222441273e-05	0.000214153145199213	0	0	0	0	0	0	0	0	9.56903354718825e-05	0.000202897044802698	4.82405397458158e-06	0.000280288157503392	7.75185107302912e-05	0.000200408799302256	9.28889475329721e-05
[truncated: 58 more columns]
